# Supplementary material for: Oral Cooling and Carbonation Increase the Perception of Drinking and Thirst Quenching in Thirsty Adults
Source: PLoS One. 2016 Sep 29;11(9):e0162261. doi: 10.1371/journal.pone.0162261 (PMC5042416; doi:10.1371/journal.pone.0162261)
Supplement: S1 File — This is the original raw data file. (XLSX) [file pone.0162261.s002.xlsx]

## Sheet: RT W,C
	Thirst Quenching					Thirst rating after breakfast					Hedonic evaluation of RT
Subject ID	#1 distilled	#2 Carb	#3 Carb	#4 distilled	mean	thirst 1	thirst 2	thirst 3	thirst 4	thirst 5	2# RT/RT	2# CC/RT	Diff	3# RT/RT	3# CD/RT	Diff	4# RT/RT	4# RTC/RT	Diff					Raw data	subjects ID	178						179						180						181
178	322.6	284	387.5	296.2	322.575	50	46	41	35	49	16.2773	12.4207	3.85667	22.6098	24.3838	-1.774	15.506	11.6493	3.85667					Hedonic	session/variety	#2 RT	#2 CC	#3 RT	#3 CD	#4 RT	#4 RT C	#2 RT	#2 CC	#3 RT	#3 CD	#4 RT	#4 RT C	#2 RT	#2 CC	#3 RT	#3 CD	#4 RT	#4 RT C	#2 RT	#2 CC	#3 RT	#3 CD	#4 RT	#4 RT C
179	76	10.3	58	0	36.075	40	60	60	50	60	0	0	0	0	0	0	0	0	0						1st Evaluation	17.82	10.1067	23.142	23.142	17.82	10.1067	0	0	0	0	0	0	0	-17.59	0	6.25	0	-17.59	26.69	51.5267	28.464	21.1463	25.4229	36.8271
180	306.5	181.3	126.5	42	164.075	25	40	50	40	13	0	-12.922	12.922	0	15.506	-15.506	0	-17.59	17.59						2nd Evaluation	17.82	10.1067	24.4725	31.125	17.82	9.1425	0	0	0	0	0	0	0	-5.92	0	17.82	0	-17.59	17.82	35.56	37.7775	21.1463	25.4229	36.8271
181	143	157.8	92.7	88	120.375	38	42	47	44	43	38.753	42.4783	-3.72533	28.1979	29.4397	-1.2418	23.6929	37.8409	-14.1479						3rd Evaluation	13.9633	6.25	24.4725	23.142	17.82	9.1425	0	0	0	0	0	0	0	-17.59	0	17.82	0	-17.59	44.43	31.125	17.82	26.69	25.4229	44.43
182	382.6	393	142	781	424.65	65	67	62	64	50	0.625	-31.4055	32.0305	16.6775	21.9367	-5.2592	61.8878	-29.7	91.5878						4th Evaluation	13.9633	17.82	23.142	26.69	17.82	12.035	0	0	0	0	0	0	0	-5.92	0	17.82	0	-17.59	49.75	49.75	28.464	39.108	15.506	26.69
183	217	74	118	454.5	215.875	32	50	70	68	78	51.5267	36.9797	14.547	41.592	50.877	-9.285	55.5008	40.5276	14.9732						5th Evaluation	17.82	17.82	17.82	17.82	6.25	17.82	0	0	0	0	0	0	0	-17.59	0	17.82	0	-17.59	55.075	44.43	28.464	39.108	26.69	44.43
184	326.4	407	502	203	359.6	38	48	52	50	60	5.09983	10.4458	-5.346	1.04167	-4.736	5.77767	1.66667	8.17833	-6.51167						average value	16.2773	12.4207	22.6098	24.3838	15.506	11.6493	0	0	0	0	0	0	0	-12.922	0	15.506	0	-17.59	38.753	42.4783	28.1979	29.4397	23.6929	37.8409
185	68.6	0	0	132	50.15	40	90	20	20	80	57.204	86.288	-29.084	28.464	20.828	7.636	52.946	65.72	-12.774
186	503	407.5	389.5	367.8	416.95	16	20	28	18	20	0.625	11.317	-10.692	5	6.064	-1.064	30.0606	26.6095	3.45109					#2RT	Mean	9.3066
187	495	251	45.3	366.5	289.45	45	54	25	33	32	10.5068	13.192	-2.6852	3.63	1.25	2.38	3.6	12.636	-9.036						SEM	4.49897
188	101	0	0	0	25.25	80	85	80	85	85	-36.093	-45.842	9.749	-19.644	-20.894	1.25	-4.702	-7.48533	2.78333					#2CC	Mean	8.33393
189	237.5	336.5	263.1	238.4	268.875	55	58	38	38	48	3.125	10.878	-7.753	0	-1.743	1.743	3.125	10.4458	-7.32083						SEM	6.03515
190	178.3	0.15	31	0	52.3625	20	31	31	35	30	8.378	6.689	1.689	-2.335	-2.488	0.153	0	-1.184	1.184					#3RT	Mean	7.56895
191	232.3	55.3	0	142.5	107.525	75	60	65	40	60	-1.132	6.252	-7.384	-10.638	-15.386	4.748	-8.25	-4.706	-3.544						SEM	3.18863
192	0	0	0	0	0	33	40	30	18	23	22.0776	29.2243	-7.14669	13.2691	14.5547	-1.28556	36.447	50.817	-14.37					#3CD	Mean	7.0957
193	318	327	98.5	151	223.625	30	30	20	64	67	-5.886	-12.1301	6.24411	0	0	0	1.4	-3.552	4.952						SEM	3.60231
194	274.5	200.5	144.4	136.3	188.925	50	34	40	42	40	1.66667	-0.942667	2.60933	0	0.9472	-0.9472	0	-0.592	0.592					#4RT	Mean	14.6728
195	214	0	0	0	53.5	60	70	60	70	60	8.564	-12.922	21.486	18.514	-3.506	22.02	16.2	-3.486	19.686						SEM	4.70021
196	152.5	59.5	12	0	56	60	80	55	50	60	3.564	10.878	-7.314	0	0	0	1.25	1.25	0					#4RTC	Mean	9.97662
197	389	130	155.3	127.9	200.55	18	18	23	12	20	1.25	5.8	-4.55	5	4.88	0.12	3.125	2.15333	0.971667						SEM	5.11612
mean	246.89	163.743	128.29	176.355	178.819	43.5	51.15	44.85	43.8	48.9	9.3066	8.33393	0.972669	7.56895	7.0957	0.473246	14.6728	9.97662	4.69617
[truncated: 96 more columns]

## Sheet: CD W,Carb
	Thirst Quenching					Thirst value
Subject ID	#1 Water	#2 Carb	#3 Carb	#4 Water	mean	thirst 1	thirst 2	thirst 3	thirst 4
130	250	210	150	270	220	36	43	42	44
131	60	100	130	190	120	33	38	130	43
133	90	100	30	100	80	22	24	25	23
135	90	40	40	30	50	33	14	18	33
138	230	250	210	330	255	30	45	25	40
139	550	250	400	260	365	35	27	18	14
140	0	0	0	0	0	18	13	30	46
142	200	150	130	110	147.5	17	50	6	30
143	300	100	150	320	217.5	25	30	20	30
145	250	280	70	360	240	30	65	34	30
146	140	0	90	100	82.5	30	34	40	33
148	100	170	200	200	167.5	50	60	70	60
149	160	120	150	120	137.5	17	25	20	40
150	110	50	120	100	95	50	60	80	80
151	280	90	100	100	142.5	30	10	10	10
mean	187.333	127.333	131.333	172.667	154.667	30.4	35.8667	37.8667	37.0667

## Sheet: CD Acid,Wtr
	Thirst Quenching					Thirst value
Subject ID	#1 Water	#2 Acid	#3 Acid	#4 Water	mean	thirst 1	thirst 2	thirst 3	thirst 4
142	200	370	370	110	262.5	17	20	37	30
143	300	140	350	320	277.5	25	20	16	30
145	250	350	130	360	272.5	30	55	26	30
146	140	100	90	100	107.5	30	33	45
148	100	140	230	0	117.5	50	50	50	60
149	160	200	150	150	165	17	25	33	33
150	110	110	50	100	92.5	50	60	90
151	280	120	70	100	142.5	30	17	10
152	320	250	330	270	292.5	15	25	30	28
153	120	270	300	160	212.5	60	60	80	80
154	300	220	200	270	247.5	25	33	33	17
155	130	110	100	60	100	50	17	17	25
156	330	410	490	550	445	40	33	33	25
157	120	100	100	90	102.5	8	25	28	33
158	0	170	60	0	57.5	17	20	17	18
mean	190.667	204	201.333	176	193	30.9333	32.8667	36.3333	34.0833

## Sheet: Water RT,CD
	Thirst Quenching					Thirst value
Subject ID	#1 RT	#2 CD	#3 CD	#4 RT	mean	thirst 1	thirst 2	thirst 3	thirst 4
112	200	100	110	110	130	80	80	85	82
113	130	140	170	250	172.5	60	55	55	55
114	500	550	710	730	622.5	29	35	40	27
118	550	200	450	320	380	30	17	25	30
119	250	110	140	180	170	33	30	25	37
120	150	0	0	210	90	80	64	85	69
125	470	290	210	480	362.5	10	5	18	18
128	100	60	60	0	55	37	20	30	17
129	130	0	0	150	70	30	16	17	25
130	350	250	270	300	292.5	57	36	44	55
131	100	60	190	190	135	30	33	43	29
132	170	0	0	0	42.5	90	80	25	10
133	150	90	100	100	110	18	22	23	25
135	100	90	30	100	80	25	33	33	14
136	210	310	200	350	267.5	17	25	25	15
137	140	290	100	100	157.5	90	80	70	45
138	170	230	330	310	260	16	30	40	40
139	850	550	260	150	452.5	30	35	14	16
140	60	0	0	0	15	30	18	46	29
141	380	230	360	390	340	3	15	6	10
mean	258	177.5	184.5	221	210.25	39.75	36.45	37.45	32.4

## Sheet: RT GSE,WTR
	Thirst Quenching					Thirst value				Sweetness Rating 1				Sweetness Rating 2				Astrincency Rating 1	Astrincency Rating 1	Astrincency Rating 1	Astrincency Rating 1	Astrincency Rating 2	Astrincency Rating 1	Astrincency Rating 1	Astrincency Rating 1
Subject ID	#1 WTR	#2 GSE	#3 GSE	#4 WTR	mean	thirst 1	thirst 2	thirst 3	thirst 4	1	2	3	4	1	2	3	4	1	2	3	4	1	2	3	4
198	120	68.5	142	136.2	116.675	34	27	45	37	5	0	0	3	3	0	3	5	10	12	10	3	3	8	2	0
199	90	77	59.3	72	74.575	16	14	9	13	0	0	0	0	0	0	0	0	6	34	34	10	6	0	0	0
200	74	63.3	101.9	97	84.05	20	10	10	6	0	7	4	7	4	5	7	5	4	30	15	8	9	14	9	6
201	254.2	152.2	141.9	117.5	166.45	38	43	39	43	3	3	1	3	1	2	2	1	11	46	49	8	7	24	25	6
202	91.7	169.4	172.4	131.9	141.35	25	10	30	6	0	6	16	80	4	4	13	6	0	85	90	6	16	6	0	12
203	120	108	217.2	218.7	165.975	60	16	49	20	0	4	0	0	5	0	6	4	6	18	50	6	10	0	3	3
204	365	355.9	377.5	392.2	372.65	30	34	30	30	0	0	0	0	0	0	0	0	15	70	70	10	10	20	6	0
205	273.7	351.8	359.5	383.9	342.225	70	50	50		3	6	10	4	3	6	10	4	39	67	60	13	3	19	65	10
206	433	184.4	302	165.7	271.275	75	30	74	75	3	0	0	0	0	0	4	0	18	70	73	0	13	0	27	0
207	315.7	306.9	300.7	178.6	275.475	75	70	70	76	16	1	1	0	16	6	1	0	10	50	50	5	10	0	0	2
208	144	508.9	447.6	534.6	408.775	82	84	70	72	9	1	1	1	0	0	3	2	2	21	16	1	0	1	0	2
209	479.4	311.1	346.3	371.6	377.1	70	37	19	30	3	2	5	3	4	4	7	2	23	34	60	8	6	18	4	12
210	368.2	69.3	99.1	70.7	151.825	16	16	25	16	14	4	6	6	14	6	0	5	0	30	50	2	0	25	0	1
211	116.9	92.8	55.3	64	82.25	30	40	40	50	10	0	10	16	20	30	-	6	20	80	40	0	30	6	-	0
212	90	170.4	163.8	124.4	137.15	37	75	55	50	0	1	1	3	0	2	2	2	1	45	30	0	1	1	1	0
mean	222.387	199.327	219.1	203.933	211.187	45.2	37.0667	41	37.4286	4.4	2.33333	3.66667	8.4	4.93333	4.33333	4.14286	2.8	11	46.1333	46.4667	5.33333	8.26667	9.46667	10.1429	3.6

## Sheet: RT GSE,SUCRO
	Thirst Quenching					Thirst value				Sweetness Rating 1				Sweetness Rating 2				Astrincency Rating 1	Astrincency Rating 1	Astrincency Rating 1	Astrincency Rating 1	Astrincency Rating 2	Astrincency Rating 1	Astrincency Rating 1	Astrincency Rating 1
Subject ID	#1 SUCRO	#2 SU&GSE	#3 SUC&GSE	#4 SUC	mean	thirst 1	thirst 2	thirst 3	thirst 4	1	2	3	4	1	2	3	4	1	2	3	4	1	2	3	4
213	248.3	289	258.2	253.8	262.325	26	15	34	37	30	6	8	28	6	3	2	5	6	25	21	10	4	6	5	4
214	83.6	103.1	132.7	132.7	113.025	60	50	50	60	25	1	6	21	1	0	0	6	1	55	20	1	5	10	6	0
215	497.5	369.8	288.8	492.8	412.225	49	49	50	74	16	15	22	38	10	1	5	6	3	34	68	20	0	20	13	10
216	709.6	389.4	361	403.4	465.85	48	90	90	90	70	60	40	90	0	10	10	10	48	70	70	50	14	10	20	6
217	159	138	188.2	228.3	178.375	22	20	17	28	20	21	15	20	3	1	2	3	2	3	28	7	2	2	14	2
218	205.4	120.1	100	72.3	124.45	22	23	12	24	28	8	9	15	4	4	3	7	3	15	25	4	2	4	7	6
219	384.6	569.7	347	480.3	445.4	40	80	70	34	6	25	0	25	0	0	0	0	0	34	84	16	5	16	15	30
220	240.8	197.7	228.9	202.7	217.525	60	10	16	6	10	5	6	6	1	1	1	1	4	1	1	1	1	1	1	1
221	177	108.8	182.3	145	153.275	40	2	20	40	31	20	60	70	8	10	10	10	10	32	40	70	40	10	10	10
222	109	89	193.8	174.8	141.65	4	16	50	16	34	35	34	50	10	1	16	10	0	16	0	6	20	5	0	0
223	281.3	123.7	87.9	124.4	154.325	42	18	23	36	13	4	8	32	2	1	6	4	21	22	43	1	25	8	4	0
224	206.6	163.1	140.3	70.3	145.075	20	20	10	13	40	20	20	34	0	10	10	6	0	50	50	5	6	10	10	10
225	319.9	213.8	111.1	98	185.7	30	58	44	33	45	25	12	28	8	8	9	13	12	38	33	13	14	14	14	9
226	450.8				450.8	50				20				0				10				3
227	190.4	208.3	178.7	77.2	163.65	15	31	23	33	25	45	38	30	13	10	15	26	1	58	49	33	16	55	48	35
mean	284.253	220.25	199.921	211.143	240.91	35.2	34.4286	36.3571	37.4286	27.5333	20.7143	19.8571	34.7857	4.4	4.28571	6.35714	7.64286	8.06667	32.3571	38	16.9286	10.4667	12.2143	11.9286	8.78571

## Sheet: Menthol+
Volume
Subject ID	Session 1 wo Menthol RT water	Session 2 wo Menthol Cold water	Session 3 with Menthol RT water	Session 3 wo Menthol Cold water	Session 2 with Menthol RT water	Session 6 wo Menthol RT water	Average volume/ subject	Average wo Menthol RT water /subject	Average wo Menthol Cold water/subject	Average with Menthol RT water /subject
112	280	130	170	250	200	550	263.333	415	190	185
159	110	170	270	200	350	240	223.333	175	185	310
160	410	470	440	550	380	550	466.667	480	510	410
161	170	40	90	80	90	150	103.333	160	60	90
162	150	250	150	150	171	117	164.667	133.5	200	160.5
163	350	300	230	200	230	250	260	300	250	230
164	500	300	400	250	300	550	383.333	525	275	350
165	200	130	150	100	100	90	128.333	145	115	125
166	390	250	380	300	400	300	336.667	345	275	390
167	100	60	200	90	120	100	111.667	100	75	160
168	250	130	160	100	90	120	141.667	185	115	125
169	330	320	370	270	330	380	333.333	355	295	350
170	90	130	90	90	80	120	100	105	110	85
171	136	100	250	170	30	80	127.667	108	135	140
172	130	90	120	90	90	90	101.667	110	90	105
173	322	355	230	207	357	148	269.833	235	281	293.5
174	66	178	168	221	312	335	213.333	200.5	199.5	240
175	107	121	85	54	59	39	77.5	73	87.5	72
176	78	81	58	33	53	81	64	79.5	57	55.5
177	302	327	214	232	267	296	273	299	279.5	240.5
5	737.8	735.3	692.2	653.9	575.4	613	667.933	675.4	694.6	633.8
6	539.1	316.9	369.6	274.4	306.8	229.8	339.433	384.45	295.65	338.2
7	147	112.8	105.4	111.8	86.2	80	107.2	113.5	112.3	95.8
8	79	110.3	160.1	264.1	412.6	311	222.85	195	187.2	286.35
9	300	180.3	57.2	87.9	68.5	156.2	141.683	228.1	134.1	62.85
10	356.6	424.2	421.4	333.4	162.8	358.6	342.833	357.6	378.8	292.1
Average	255.019	223.531	231.958	206.25	216.204	243.638	Average	249.329	214.89	224.081
							SEM	31.0447	29.1607	27.6505
Coldness ratings 1
	Session 1 wo Menthol RT water	Session 2 wo Menthol Cold water	Session 3 with Menthol RT water	Session 3 wo Menthol Cold water	Session 2 with Menthol RT water	Session 6 wo Menthol RT water	Average volume/ subject	Average wo Menthol RT water /subject	Average wo Menthol Cold water/subject	Average with Menthol RT water /subject
112	13	40	23	47	70	8	33.5	10.5	43.5	46.5
159	10	40	15	65	18	12	26.6667	11	52.5	16.5
160	15	50	20	35	25	15	26.6667	15	42.5	22.5
161	17	65	17	50	43	5	32.8333	11	57.5	30
162	7	50	18	33	15	5	21.3333	6	41.5	16.5
163	10	48	18	60	20	5	26.8333	7.5	54	19
164	2	33	50	33	18	15	25.1667	8.5	33	34
165	2	70	50	50	50	20	40.3333	11	60	50
166	15	30	40	50	40	10	30.8333	12.5	40	40
167	10	50	15	45	20	5	24.1667	7.5	47.5	17.5
168	15	35	50	50	50	10	35	12.5	42.5	50
169	20	60	30	60	10	7	31.1667	13.5	60	20
170	10	33	20	33	20	7	20.5	8.5	33	20
171	35	60	40	60	70	30	49.1667	32.5	60	55
172	10	40	30	50	40	0	28.3333	5	45	35
173	16	81	21	60	21	20	36.5	18	70.5	21
174	6	60	37	85	6	5	33.1667	5.5	72.5	21.5
175	35	80	80	80	20	16	51.8333	25.5	80	50
176	20	30	30	40	16	16	25.3333	18	35	23
177	20	70	20	69	30	30	39.8333	25	69.5	25
5	70	70	60	80	60	70	68.3333	70	75	60
6	60	90	70	90	68	75	75.5	67.5	90	69
7	17	60	22	59	10	11	29.8333	14	59.5	16
8	26	60	25	24	15	14	27.3333	20	42	20
9	16	34	16	95	16	6	30.5	11	64.5	16
10	12	52	48	70	55	16	42.1667	14	61	51.5
						Average	35.109	17.7308	55.0769	32.5192
						SEM	2.66628	3.27808	3.04285	3.24314
All subject rated cold water higher than 35 for coldness.
If we select only the subjects who rated menthol being cold higher than 30:
Volume
Subject ID	Session 1 wo Menthol RT water	Session 2 wo Menthol Cold water	Session 3 with Menthol RT water	Session 3 wo Menthol Cold water	Session 2 with Menthol RT water	Session 6 wo Menthol RT water	Average volume/ subject	Average wo Menthol RT water /subject	Average wo Menthol Cold water/subject	Average with Menthol RT water /subject
112	280	130	170	250	200	550	263.333	415	190	185
161	170	40	90	80	90	150	103.333	160	60	90
164	500	300	400	250	300	550	383.333	525	275	350
165	200	130	150	100	100	90	128.333	145	115	125
166	390	250	380	300	400	300	336.667	345	275	390
168	250	130	160	100	90	120	141.667	185	115	125
171	136	100	250	170	30	80	127.667	108	135	140
172	130	90	120	90	90	90	101.667	110	90	105
175	107	121	85	54	59	39	77.5	73	87.5	72
5	737.8	735.3	692.2	653.9	575.4	613	667.933	675.4	694.6	633.8
6	539.1	316.9	369.6	274.4	306.8	229.8	339.433	384.45	295.65	338.2
10	356.6	424.2	421.4	333.4	162.8	358.6	342.833	357.6	378.8	292.1
Average	316.375	230.617	274.017	221.308	200.333	264.2	Average	290.287	225.963	237.175
							SEM	54.8732	51.6427	48.4896
Coldness ratings 1
	Session 1 wo Menthol RT water	Session 2 wo Menthol Cold water	Session 3 with Menthol RT water	Session 3 wo Menthol Cold water	Session 2 with Menthol RT water	Session 6 wo Menthol RT water	Average coldness/ subject	Average wo Menthol RT water /subject	Average wo Menthol Cold water/subject	Average with Menthol RT water /subject
112	13	40	23	47	70	8	33.5	10.5	43.5	46.5
161	17	65	17	50	43	5	32.8333	11	57.5	30
164	2	33	50	33	18	15	25.1667	8.5	33	34
165	2	70	50	50	50	20	40.3333	11	60	50
166	15	30	40	50	40	10	30.8333	12.5	40	40
168	15	35	50	50	50	10	35	12.5	42.5	50
171	35	60	40	60	70	30	49.1667	32.5	60	55
172	10	40	30	50	40	0	28.3333	5	45	35
175	35	80	80	80	20	16	51.8333	25.5	80	50
5	70	70	60	80	60	70	68.3333	70	75	60
6	60	90	70	90	68	75	75.5	67.5	90	69
10	12	52	48	70	55	16	42.1667	14	61	51.5
Average	23.8333	55.4167	46.5	59.1667	48.6667	22.9167	Average	23.375	57.2917	47.5833
							SEM	6.49246	5.05779	3.26995
Only the subjects who rated menthol being cold lower than 30:
Volume
Subject ID	Session 1 wo Menthol RT water	Session 2 wo Menthol Cold water	Session 3 with Menthol RT water	Session 3 wo Menthol Cold water	Session 2 with Menthol RT water	Session 6 wo Menthol RT water	Average volume/ subject	Average wo Menthol RT water /subject	Average wo Menthol Cold water/subject	Average with Menthol RT water /subject
159	110	170	270	200	350	240	223.333	175	185	310
160	410	470	440	550	380	550	466.667	480	510	410
162	150	250	150	150	171	117	164.667	133.5	200	160.5
163	350	300	230	200	230	250	260	300	250	230
167	100	60	200	90	120	100	111.667	100	75	160
169	330	320	370	270	330	380	333.333	355	295	350
170	90	130	90	90	80	120	100	105	110	85
173	322	355	230	207	357	148	269.833	235	281	293.5
174	66	178	168	221	312	335	213.333	200.5	199.5	240
176	78	81	58	33	53	81	64	79.5	57	55.5
177	302	327	214	232	267	296	273	299	279.5	240.5
7	147	112.8	105.4	111.8	86.2	80	107.2	113.5	112.3	95.8
8	79	110.3	160.1	264.1	412.6	311	222.85	195	187.2	286.35
9	300	180.3	57.2	87.9	68.5	156.2	141.683	228.1	134.1	62.85
Average	202.429	217.457	195.907	193.343	229.807	226.014	Average	214.221	205.4	212.857
							SEM	30.3378	31.1585	29.987
Coldness ratings 1
	Session 1 wo Menthol RT water	Session 2 wo Menthol Cold water	Session 3 with Menthol RT water	Session 3 wo Menthol Cold water	Session 2 with Menthol RT water	Session 6 wo Menthol RT water	Average coldness/ subject	Average wo Menthol RT water /subject	Average wo Menthol Cold water/subject	Average with Menthol RT water /subject
159	10	40	15	65	18	12	26.6667	11	52.5	16.5
160	15	50	20	35	25	15	26.6667	15	42.5	22.5
162	7	50	18	33	15	5	21.3333	6	41.5	16.5
163	10	48	18	60	20	5	26.8333	7.5	54	19
167	10	50	15	45	20	5	24.1667	7.5	47.5	17.5
169	20	60	30	60	10	7	31.1667	13.5	60	20
170	10	33	20	33	20	7	20.5	8.5	33	20
173	16	81	21	60	21	20	36.5	18	70.5	21
174	6	60	37	85	6	5	33.1667	5.5	72.5	21.5
176	20	30	30	40	16	16	25.3333	18	35	23
177	20	70	20	69	30	30	39.8333	25	69.5	25
7	17	60	22	59	10	11	29.8333	14	59.5	16
8	26	60	25	24	15	14	27.3333	20	42	20
9	16	34	16	95	16	6	30.5	11	64.5	16
Average	14.5	51.8571	21.9286	54.5	17.2857	11.2857	Average	12.8929	53.1786	19.6071
							SEM	1.55854	3.55553	0.759877
Coldness ratings 2
Subject ID	Session 1 wo Menthol RT water	Session 2 wo Menthol Cold water	Session 3 with Menthol RT water	Session 3 wo Menthol Cold water	Session 2 with Menthol RT water	Session 6 wo Menthol RT water	Average volume/ subject	Average wo Menthol RT water /subject	Average wo Menthol Cold water/subject	Average with Menthol RT water /subject
112	9	15	12	7	12	4	9.83333	6.5	11	12
159	6	10	8	10	10	5	8.16667	5.5	10	9
160	10	5	10	5	5	5	6.66667	7.5	5	7.5
161	4	3	4	2	5	2	3.33333	3	2.5	4.5
162	2	10	2	5	0	5	4	3.5	7.5	1
163	5	10	10	12	5	2	7.33333	3.5	11	7.5
164	2	2	2	10	5	5	4.33333	3.5	6	3.5
165	0	10	10	10	2	0	5.33333	0	10	6
166	2	10	15	15	15	5	10.3333	3.5	12.5	15
167	2	5	5	7	10	5	5.66667	3.5	6	7.5
168	4	15	2	10	12	5	8	4.5	12.5	7
169	10	15	10	0	2	2	6.5	6	7.5	6
170	4	12	5	10	10	7	8	5.5	11	7.5
171	25	15	15	40	40	20	25.8333	22.5	27.5	27.5
172	2	5	15	15	20	0	9.5	1	10	17.5
173	30	16	16	16	16	13	17.8333	21.5	16	16
174	6	16	3	11	3	6	7.5	6	13.5	3
175	20	30	4	10	10	10	14	15	20	7
176	16	16	9	10	16	16	13.8333	16	13	12.5
177	30	29	39	40	46	45	38.1667	37.5	34.5	42.5
5	60	70	60	70	60	70	65	65	70	60
6	65	60	65	75	73	85	70.5	75	67.5	69
7	18	14	17	12	7	14	13.6667	16	13	12
8	31	28	18	16	19	22	22.3333	26.5	22	18.5
9	16	6	16	16	6	16	12.6667	16	11	11
10	7	21	30	25	31	23	22.8333	15	23	30.5
						Average	16.1987	14.9615	17.4423	16.1923
						SEM	3.43192	3.71967	3.34524	3.40589

## Sheet: Menthol
		menthol and RT Water			w/o menthol and RT water			w/o menthol and cold water
		Session 1			Session 2			Session 3
Subjects	Rate coldness after sample	Rate coldness after 15min	Volume	Rate coldness after sample	Rate coldness after 15min	Volume	Rate coldness after sample	Rate coldness after 15min	Volume
1	28	10	0	22	15	0	43	15	0
2	30	8	0	10	2	0	20	5	0
3	30	5	0	10	2	0	20	2	0
4	30	10	0	10	2	0	15	4	0
5	20	8	0	10	3	0	15	3	0
6	15	2	0	8	2	0	10	2	0
Average	25.5	7.16667		11.6667	4.33333		20.5	5.16667
Volume																Thirst ratings
Subject ID	Session 1 wo Menthol RT water	Session 2 wo Menthol Cold water	Session 3 with Menthol RT water	Session 3 wo Menthol Cold water	Session 2 with Menthol RT water	Session 6 wo Menthol RT water	Average volume/ subject	Average wo Menthol RT water /subject	Average wo Menthol Cold water/subject	Average with Menthol RT water /subject						Subject ID	Session 1 wo Menthol RT water	Session 2 wo Menthol Cold water	Session 3 with Menthol RT water	Session 3 wo Menthol Cold water	Session 2 with Menthol RT water	Session 6 wo Menthol RT water	Average volume/ subject	Average wo Menthol RT water /subject	Average wo Menthol Cold water/subject	Average with Menthol RT water /subject
112	280	130	170	250	200	550	263.333	415	190	185						112	73	80	83	75	85	72	78	72.5	77.5	84
159	110	170	270	200	350	240	223.333	175	185	310						159	50	60	65	65	50	58	58	54	62.5	57.5
160	410	470	440	550	380	550	466.667	480	510	410						160	40	60	25	50	50	40	44.1667	40	55	37.5
161	170	40	90	80	90	150	103.333	160	60	90						161	17	18	19	18	18	18	18	17.5	18	18.5
162	150	250	150	150	171	150	170.167	150	200	160.5						162	17	30	25	20	30	18	23.3333	17.5	25	27.5
163	350	300	230	200	230	250	260	300	250	230						163	12	17	18	28	30	33	23	22.5	22.5	24
164	500	300	400	250	300	550	383.333	525	275	350						164	17	33	18	18	18	18	20.3333	17.5	25.5	18
165	200	130	150	100	100	90	128.333	145	115	125						165	30	50	40	50	40	40	41.6667	35	50	40
166	390	250	380	300	400	300	336.667	345	275	390						166	80	80	60	70	70	60	70	70	75	65
167	100	60	200	90	120	100	111.667	100	75	160						167	18	30	33	18	33	25	26.1667	21.5	24	33
168	250	130	160	100	90	120	141.667	185	115	125						168	50	18	18	50	40	20	32.6667	35	34	29
169	330	320	370	270	330	380	333.333	355	295	350						169	40	70	70	33	40	33	47.6667	36.5	51.5	55
170	90	130	90	90	80	120	100	105	110	85						170	40	40	50	30	30	30	36.6667	35	35	40
171	136	100	250	170	30	80	127.667	108	135	140						171	40	40	20	50	40	60	41.6667	50	45	30
172	130	90	120	90	90	90	101.667	110	90	105						172	40	40	50	50	40	40	43.3333	40	45	45
Average / each session	256.154	191.333	231.333	202.308	218.538	273.077	Average	243.867	192	214.367						Average / each session						Average	39.9744	36.5	43.0333	40.2667
							SEM	37.7964	30.2639	29.8958												SEM		4.58919	4.90346	4.75642
Coldness ratings 1																Coldness ratings 2
	Session 1 wo Menthol RT water	Session 2 wo Menthol Cold water	Session 3 with Menthol RT water	Session 3 wo Menthol Cold water	Session 2 with Menthol RT water	Session 6 wo Menthol RT water	Average volume/ subject	Average wo Menthol RT water /subject	Average wo Menthol Cold water/subject	Average with Menthol RT water /subject						Subject ID	Session 1 wo Menthol RT water	Session 2 wo Menthol Cold water	Session 3 with Menthol RT water	Session 3 wo Menthol Cold water	Session 2 with Menthol RT water	Session 6 wo Menthol RT water	Average volume/ subject	Average wo Menthol RT water /subject	Average wo Menthol Cold water/subject	Average with Menthol RT water /subject
112	13	40	23	47	70	8	33.5	10.5	43.5	46.5						112	9	15	12	7	12	4	9.83333	6.5	11	12
159	10	40	15	65	18	12	26.6667	11	52.5	16.5						159	6	10	8	10	10	5	8.16667	5.5	10	9
160	15	50	20	35	25	15	26.6667	15	42.5	22.5						160	10	5	10	5	5	5	6.66667	7.5	5	7.5
161	17	65	17	50	43	5	32.8333	11	57.5	30						161	4	3	4	2	5	2	3.33333	3	2.5	4.5
162	7	50	18	33	15	5	21.3333	6	41.5	16.5						162	2	10	2	5	0	5	4	3.5	7.5	1
163	10	48	18	60	20	5	26.8333	7.5	54	19						163	5	10	10	12	5	2	7.33333	3.5	11	7.5
164	2	33	50	33	18	15	25.1667	8.5	33	34						164	2	2	2	10	5	5	4.33333	3.5	6	3.5
165	2	70	50	50	50	20	40.3333	11	60	50						165	0	10	10	10	2		6.4	0	10	6
166	15	30	40	50	40	10	30.8333	12.5	40	40						166	2	10	15	15	15	5	10.3333	3.5	12.5	15
167	10	50	15	45	20	5	24.1667	7.5	47.5	17.5						167	2	5	5	7	10	5	5.66667	3.5	6	7.5
168	15	35	50	50	50	10	35	12.5	42.5	50						168	4	15	2	10	12	5	8	4.5	12.5	7
169	20	60	30	60	10	7	31.1667	13.5	60	20						169	10	15	10	0	2	2	6.5	6	7.5	6
170	10	33	20	33	20	7	20.5	8.5	33	20						170	4	12	5	10	10		8.2	4	11	7.5
171	35	60	40	60	70	30	49.1667	32.5	60	55						171		15	15	40	40	20	26		27.5	27.5
172	10	40	30	50	40	0	28.3333	5	45	35						172	2	5	15	15	20	0	9.5	1	10	17.5
						Average	30.1667	11.5	47.5	31.5												Average	8.28444	3.96429	10	9.26667
						SEM		1.6669	2.41128	3.58735												SEM		0.517549	1.45978	1.69584

## Sheet: CD Estimation Pace
slow	subject	251.5		400.9
		time	estimation	time	estimation
	500	84	188	85	223.9
		45	237.3	84	251.5
		48	188	81	251.5
	mean	59	204.433	83.3333	242.3
	501	84	223.9	114	317.5
		48	317.5	90	378.2
		60	251.5	96	336.6
	mean	64	264.3	100	344.1
	502	72	148.9	114	199.2
		66	199.2	96	317.5
		66	188	96	336.6
	mean	68	178.7	102	284.433
	503	102	211.2	276	282.6
		144	167.3	132	282.6
		216	223.9	120	282.6
	mean	154	200.8	176	282.6
	504	210	211.2	213	317.5
		153	237.3	252	282.6
		201	223.9	240	299.6
	mean	188	224.133	235	299.9
	505	84	199.2	168	282.6
		90	223.9	150	299.6
		78	167.3	126	223.9
	mean	84	196.8	148	268.7
	506	96	188	204	177.3
		162	167.3	270	199.2
		168	199.2	234	199.2
	mean	142	184.833	236	191.9
	507	72	266.6	112	282.6
		66	223.9	135	299.6
		45	237.3	102	282.6
	mean	61	242.6	116.333	288.267
	508	156	266.6	228	336.6
		150	223.9	294	424.9
		120	199.2	204	266.6
	mean	142	229.9	242	342.7
	509	42	356.8	60	400.9
		36	378.2	78	477.5
		42	400.9	90	400.9
	mean	40	378.633	76	426.433
	average	100.2	230.513	151.467	297.133
	STDEV	54.2328	61.1244	70.3821	70.3032
fast	500	33	199.2	57	211.2
		30	223.9	45	251.5
		30	177.3	42	223.9
	mean	31	200.133	48	228.867
	501	26	199.2	147	282.6
		33	317.5	87	400.9
		36	251.5	87	378.2
	mean	31.6667	256.067	107	353.9
	502	27	140.5	36	317.5
		33	188	42	299.6
		21	188	45	317.5
	mean	27	172.167	41	311.533
	503	78	188	96	282.6
		90	167.3	105	237.3
		45	157.8	105	177.3
	mean	71	171.033	102	232.4
	504	120	211.2	195	282.6
		147	237.3	195	356.8
		126	211.2	177	282.6
	mean	131	219.9	189	307.333
	505	54	211.2	90	282.6
		66	199.2	114	251.5
		51	211.2	120	317.5
	mean	57	207.2	108	283.867
	506	129	188	144	211.2
		174	199.2	279	177.3
		120	177.3	189	199.2
	mean	141	188.167	204	195.9
	507	42	336.6	252	282.6
		57	266.6	184	378.2
		61	266.6	213	356.8
	mean	53.3333	289.933	216.333	339.2
	508	81	177.3	141	356.8
		87	251.5	102	251.5
		81	237.3	108	266.6
	mean	83	222.033	117	291.633
	509	33	336.6	45	378.2
		42	378.2	57	424.9
		54	400.9	75	450.4
	mean	43	371.9	59	417.833
	average	66.9	229.853	119.133	296.247
	STDEV	40.8609	65.1393	66.2033	72.558

## Sheet: RT Estimation Pace
	Time (seconds)
	251.5/10 BPM			400.9/10 BPM			251.5/ 20 BPM			400.9/ 20 BPM			Averages
Subject #	1RTS	1RTS	1RTS	2RTS	2RTS	2RTS	1RTF	1RTF	1RTF	2RTF	2RTF	2RTF	1RTS	2RTS	1RTF	2RTF
1	134	100	119	145	132	180	67	66	59	104	113	132	117.667	152.333	64	116.333
2	116	98	114	171	170	190	49	58	90	111	117	109	109.333	177	65.6667	112.333
3	67	73	60	118	122	120	38	37	37	67	62	65	66.6667	120	37.3333	64.6667
4	98	102	97	181	157	130	60	44	58	110	83	77	99	156	54	90
5	108	124	212	312	195	228	100	78	65	90	104	182	148	245	81	125.333
6	52	50	56	82	122	85	38	26	33	73	64	72	52.6667	96.3333	32.3333	69.6667
7	101	85	70	135		169	45		58	131	90	100	85.3333	152	51.5	107
8	81	75	80	133	122	123	51	44	43	83	70	65	78.6667	126	46	72.6667
9	67	65	60	140	115	125	70	38	54	92	65	64	64	126.667	54	73.6667
10	81	45	80	125	102	123	47	34	62	73	58	77	68.6667	116.667	47.6667	69.3333
												Total Avg	89	146.8	53.35	90.1
	Volume Estimation
	251.5/10 BPM			400.9/10 BPM			251.5/ 20 BPM			400.9/ 20 BPM			Averages
Subject #	1RTS	1RTS	1RTS	2RTS	2RTS	2RTS	1RTF	1RTF	1RTF	2RTF	2RTF	2RTF	1RTS	2RTS	1RTF	2RTF
1	177.3	211.2	188	299.6	177.3	237.3	148.9	177.3	223.9	211.2	282.6	299.6	192.167	238.067	183.367	264.467
2	223.9	237.3	157.8	282.6	251.5	282.6	167.3	188	251.5	266.6	317.5	282.6	206.333	272.233	202.267	288.9
3	199.2	177.3	211.2	199.2	223.9	157.8	148.9	167.3	199.2	148.9	199.2	223.9	195.9	193.633	171.8	190.667
4	188	140.5	167.3	177.3	282.6	148.9	167.3	140.5	140.5	299.6	237.3	157.8	165.267	202.933	149.433	231.567
5	167.3	199.2	223.9	237.3	282.6	223.9	188	211.2	177.3	223.9	223.9	211.2	196.8	247.933	192.167	219.667
6	125	188	237.3	237.3	266.6	336.6	199.2	177.3	223.9	299.6	237.3	282.6	183.433	280.167	200.133	273.167
7	132.5	125	125	140.5		132.5	125		125	148.9	140.5	132.5	127.5	136.5	125	140.633
8	336.6	378.2	251.5	400.9	336.6	378.2	317.5	251.5	299.6	336.6	356.8	317.5	322.1	371.9	289.533	336.967
9	188	199.2	199.2	400.9	282.6	336.6	299.6	282.6	237.3	400.9	356.8	378.2	195.467	340.033	273.167	378.633
10	140.5	140.5	140.5	237.3	211.2	299.6	132.5	140.5	140.5	211.2	211.2	188	140.5	249.367	137.833	203.467
												Total Avg	192.547	253.277	192.47	252.813

[truncated: 2 more sheets: Estimation Stimuli, Sheet1]
